# Supplementary material for: The Increased Risk of Hypertension Caused by Irrational Dietary Pattern May Be Associated with Th17 Cell in the Middle-Aged and Elderly Rural Residents of Beijing City, Northern China: A 1:1 Matched Case-Control Study
Source: Nutrients. 2023 Jan 6;15(2):290. doi: 10.3390/nu15020290 (PMC9863205; doi:10.3390/nu15020290)
Supplement: Supplementary file 1 [file nutrients-15-00290-s001.zip]

Archive with 1 entries (1 files):
- nutrients-2084796-supplementary.pdf
